# Supplementary material for: Sleeve Gastrectomy Improves Hepatic Glucose Metabolism by Downregulating FBXO2 and Activating the PI3K-AKT Pathway
Source: Int J Mol Sci. 2023 Mar 14;24(6):5544. doi: 10.3390/ijms24065544 (PMC10052132; doi:10.3390/ijms24065544)
Supplement: Supplementary file 1 [file ijms-24-05544-s001.zip]

Archive with 1 entries (1 files):
- ijms-2235705-supplementary.pdf
